# Supplementary material for: Kidney-Specific Membrane-Bound Serine Proteases CAP1/Prss8 and CAP3/St14 Affect ENaC Subunit Abundances but Not Its Activity
Source: Cells. 2023 Sep 23;12(19):2342. doi: 10.3390/cells12192342 (PMC10572026; doi:10.3390/cells12192342)
Supplement: Supplementary file 1 [file cells-12-02342-s001.zip]

Archive with 1 entries (1 files):
- cells-2579152-supplementary.pdf
